# Supplementary material for: Effect of inverted visual acceleration profile on vestibular heading perception
Source: PLoS One. 2025 May 28;20(5):e0323348. doi: 10.1371/journal.pone.0323348 (PMC12118926; doi:10.1371/journal.pone.0323348)
Supplement: S1 File — (XLSX) [file pone.0323348.s001.xlsx]

## Sheet: VisAccel complete data
Corrected Sub Num	Age	Gender	Coherence	Vel Profile	Visual Offset	Mean	Mean +	Mean -	Sigma	Sigma +	Sigma -	Influence	Abs Offset	Mean x sign	Inv Mean x sign
1	31	Female	100	Inverse	-45	-1.44497	11.9285	-14.8184	25	49.2207	0.779317	0.0321106	45	1.44497	-1.44497
1	31	Female	100	Inverse	0	-3.5	-3.33796	-3.66204	0.100003	7094.67	-7094.47		0	-3.5	3.5
1	31	Female	100	Inverse	45	-10.611	-6.65976	-14.5621	5.46176	11.8773	-0.95373	-0.235799	45	-10.611	10.611
1	31	Female	100	Inverse	-60	-11.5892	-0.663913	-22.5145	13.4387	33.5946	-6.71726	0.193153	60	11.5892	-11.5892
1	31	Female	100	Inverse	0	-14.7374	-12.5874	-16.8875	0.100035	0.971331	-0.77126		0	-14.7374	14.7374
1	31	Female	100	Inverse	60	1.8076	14.9767	-11.3614	16.2699	36.8197	-4.27992	0.0301267	60	1.8076	-1.8076
1	31	Female	100	Inverse	-75	-17.3583	-6.07468	-28.6419	21.2115	54.4292	-12.0062	0.231444	75	17.3583	-17.3583
1	31	Female	100	Inverse	0	-6.2441	3.99673	-16.4849	19.6028	39.4084	-0.202745		0	-6.2441	6.2441
1	31	Female	100	Inverse	75	-14.5623	-13.2861	-15.8386	2.24057	4.83561	-0.354464	-0.194164	75	-14.5623	14.5623
2	31	Female	100	Inverse	-45	-6.04823	441.311	-453.407	0.100003	927.757	-927.557	0.134405	45	6.04823	-6.04823
2	31	Female	100	Inverse	0	-6.02879	139563772752874	-139563772752886	0.104329	505810513266927	-505810513266927		0	-6.02879	6.02879
2	31	Female	100	Inverse	45	-4.74148	-2.03936	-7.4436	3.98643	9.85419	-1.88132	-0.105366	45	-4.74148	4.74148
2	31	Female	100	Inverse	-60	2.92551	4.4694	1.38161	2.87746	5.91366	-0.158738	-0.0487585	60	-2.92551	2.92551
2	31	Female	100	Inverse	0	-2.8032	0.423651	-6.03005	6.24489	13.4437	-0.953925		0	-2.8032	2.8032
2	31	Female	100	Inverse	60	-4.51447	-0.43045	-8.5985	7.66563	15.7359	-0.40469	-0.0752412	60	-4.51447	4.51447
2	31	Female	100	Inverse	-75	2.12111	7.9605e+07	-7.9605e+07	0.251137	1.65071e+08	-1.65071e+08	-0.0282815	75	-2.12111	2.12111
2	31	Female	100	Inverse	0	-3.9921	0.619225	-8.60343	8.65799	17.3855	-0.0694899		0	-3.9921	3.9921
2	31	Female	100	Inverse	75	0.218676	7.31943	-6.88208	14.1276	28.1921	0.0631544	0.00291567	75	0.218676	-0.218676
3	19	Male	100	Inverse	-45	1.52386	4.31903	-1.27131	5.09783	11.3672	-1.17151	-0.0338637	45	-1.52386	1.52386
3	19	Male	100	Inverse	0	-4.42453	-1.72381	-7.12525	5.17716	10.2937	0.0606578		0	-4.42453	4.42453
3	19	Male	100	Inverse	45	-10.7929	-8.55559	-13.0301	3.92862	7.99985	-0.14261	-0.239841	45	-10.7929	10.7929
3	19	Male	100	Inverse	-60	-1.75334	4.41634	-7.92302	12.2367	24.1365	0.336914	0.0292223	60	1.75334	-1.75334
3	19	Male	100	Inverse	0	-3.11235	-2.49923	-3.72546	0.679061	1.58136	-0.223235		0	-3.11235	3.11235
3	19	Male	100	Inverse	60	-10.5891	-9.17256	-12.0057	1.99019	5.21098	-1.2306	-0.176485	60	-10.5891	10.5891
3	19	Male	100	Inverse	-75	-8.77043	-6.31136	-11.2295	4.40749	8.55191	0.263066	0.116939	75	8.77043	-8.77043
3	19	Male	100	Inverse	0	-9.2357	-6.06092	-12.4105	5.98329	12.6959	-0.7293		0	-9.2357	9.2357
3	19	Male	100	Inverse	75	-14.1617	-11.9433	-16.3802	3.4022	8.7956	-1.99121	-0.188823	75	-14.1617	14.1617
4	21	Female	100	Inverse	-45	17.2203	22.661	11.7796	9.81356	18.5495	1.07763	-0.382673	45	-17.2203	17.2203
4	21	Female	100	Inverse	0	-0.403623	3.15127	-3.95852	6.62446	13.7186	-0.469626		0	-0.403623	0.403623
4	21	Female	100	Inverse	45	-9.00709	-8.39148	-9.6227	0.868762	1.76631	-0.0287896	-0.200158	45	-9.00709	9.00709
4	21	Female	100	Inverse	-60	12.7051	15.925	9.48517	5.96708	11.7279	0.206236	-0.211751	60	-12.7051	12.7051
4	21	Female	100	Inverse	0	4.44774	8.43956	0.45592	7.74943	17.1731	-1.67423		0	4.44774	-4.44774
4	21	Female	100	Inverse	60	-2.23872	2.6658	-7.14324	8.88907	18.2611	-0.483006	-0.037312	60	-2.23872	2.23872
4	21	Female	100	Inverse	-75	7.81409	14.8797	0.748448	11.6926	20.3965	2.98862	-0.104188	75	-7.81409	7.81409
4	21	Female	100	Inverse	0	10.0567	366584447602911	-366584447602891	0.119482	772059627927806	-772059627927806		0	10.0567	-10.0567
4	21	Female	100	Inverse	75	6.26292	10.9296	1.59621	8.93259	20.8052	-2.94008	0.0835056	75	6.26292	-6.26292
6	18	Male	100	Inverse	-45	6.992	7.79773	6.18626	0.825076	1.86152	-0.211366	-0.155378	45	-6.992	6.992
6	18	Male	100	Inverse	0	-1.91303	1.0808e+08	-1.0808e+08	0.113732	1.41335e+08	-1.41335e+08		0	-1.91303	1.91303
6	18	Male	100	Inverse	45	-11.5168	-7.65524	-15.3783	6.43541	13.6322	-0.761412	-0.255928	45	-11.5168	11.5168
6	18	Male	100	Inverse	-60	0.652331	2.01476	-0.710099	2.57739	5.09396	0.0608318	-0.0108722	60	-0.652331	0.652331
6	18	Male	100	Inverse	0	-3.7183	-1.55821	-5.87839	4.08514	8.81935	-0.64907		0	-3.7183	3.7183
6	18	Male	100	Inverse	60	-14.1028	-7.28004	-20.9255	13.0905	24.7896	1.39145	-0.235046	60	-14.1028	14.1028
6	18	Male	100	Inverse	-75	-4.49364	-1.02163	-7.96565	6.65807	15.6948	-2.37862	0.0599152	75	4.49364	-4.49364
6	18	Male	100	Inverse	0	-8.21001	-6.97049	-9.44952	2.23354	4.4166	0.0504913		0	-8.21001	8.21001
6	18	Male	100	Inverse	75	-14.4312	-8.48817	-20.3742	7.46574	18.5559	-3.62441	-0.192416	75	-14.4312	14.4312
7	18	Female	100	Inverse	-45	12	12.0913	11.9087	0.1	5654.37	-5654.17	-0.266667	45	-12	12
7	18	Female	100	Inverse	0	4.96272	7.68238	2.24305	4.91191	10.0677	-0.243839		0	4.96272	-4.96272
7	18	Female	100	Inverse	45	-7.13798	-5.28785	-8.98812	3.51564	6.39247	0.638802	-0.158622	45	-7.13798	7.13798
7	18	Female	100	Inverse	-60	10.3433	12.9777	7.70886	5.12387	9.4285	0.819236	-0.172388	60	-10.3433	10.3433
7	18	Female	100	Inverse	0	4.29411	8.32021	0.268011	7.44295	16.2646	-1.37866		0	4.29411	-4.29411
7	18	Female	100	Inverse	60	-15	-14.7632	-15.2368	0.10022	6701.44	-6701.24	-0.25	60	-15	15
7	18	Female	100	Inverse	-75	9.8925	12.2583	7.52669	4.28187	8.88659	-0.322842	-0.1319	75	-9.8925	9.8925
7	18	Female	100	Inverse	0	-7.13043	-1.57237	-12.6885	8.51091	19.2967	-2.27485		0	-7.13043	7.13043
7	18	Female	100	Inverse	75	-6.85682	-5.98832	-7.72531	1.26367	2.86119	-0.333858	-0.0914242	75	-6.85682	6.85682
5	18	Male	100	Inverse	-45	8.5912	10.6211	6.56131	3.59408	7.52932	-0.341159	-0.190916	45	-8.5912	8.5912
5	18	Male	100	Inverse	0	-3.06977	4.14775	-10.2873	13.1953	31.7736	-5.38302		0	-3.06977	3.06977
5	18	Male	100	Inverse	45	-1.09706	1.4665	-3.66061	4.77094	9.18074	0.361139	-0.024379	45	-1.09706	1.09706
5	18	Male	100	Inverse	-60	23.5425	35.6507	11.4343	17.7361	42.3487	-6.87647	-0.392375	60	-23.5425	23.5425
5	18	Male	100	Inverse	0	20.089	31.1704	9.00749	21.5044	40.781	2.22789		0	20.089	-20.089
5	18	Male	100	Inverse	60	11.2803	16.6645	5.89608	10.3578	19.5416	1.1739	0.188005	60	11.2803	-11.2803
5	18	Male	100	Inverse	-75	13.9041	28.1495	-0.341247	22.4046	46.2573	-1.44816	-0.185388	75	-13.9041	13.9041
5	18	Male	100	Inverse	0	2.46955	4.02077	0.91833	2.0946	4.9419	-0.752702		0	2.46955	-2.46955
5	18	Male	100	Inverse	75	4.25743	5.77691	2.73794	0.100098	0.711244	-0.511049	0.0567657	75	4.25743	-4.25743
8	18	Female	100	Inverse	-45	1.49991	115.424	-112.424	0.13721	31.4001	-31.1257	-0.0333314	45	-1.49991	1.49991
8	18	Female	100	Inverse	0	4.36269	6.92081	1.80458	4.71402	9.27728	0.15075		0	4.36269	-4.36269
8	18	Female	100	Inverse	45	5.41847	6.2525	4.58444	1.49475	2.70764	0.281867	0.12041	45	5.41847	-5.41847
8	18	Female	100	Inverse	-60	-4.77585	-3.42654	-6.12515	2.48309	5.60171	-0.635537	0.0795974	60	4.77585	-4.77585
8	18	Female	100	Inverse	0	-1.46025	2.23679	-5.1573	7.2711	14.084	0.458205		0	-1.46025	1.46025
8	18	Female	100	Inverse	60	0.429544	1.24275	-0.383661	1.55386	2.79192	0.31579	0.00715907	60	0.429544	-0.429544
8	18	Female	100	Inverse	-75	0.562662	1.27234	-0.147012	0.604212	1.58579	-0.377362	-0.00750216	75	-0.562662	0.562662
8	18	Female	100	Inverse	0	2.33914	5.68942	-1.01115	5.57762	12.8227	-1.66751		0	2.33914	-2.33914
8	18	Female	100	Inverse	75	1.08742	4.11588	-1.94104	6.04961	12.4682	-0.368924	0.0144989	75	1.08742	-1.08742
9	22	Female	100	Inverse	-45	4.10311	10.8665	-2.66028	11.6931	25.9045	-2.51821	-0.0911802	45	-4.10311	4.10311
9	22	Female	100	Inverse	0	-0.0915177	2.73981	-2.92285	5.38067	9.98567	0.775668		0	-0.0915177	0.0915177
9	22	Female	100	Inverse	45	1.36592	2.0214	0.710429	0.487807	1.25284	-0.277228	0.0303537	45	1.36592	-1.36592
9	22	Female	100	Inverse	-60	2.29638	3.95088	0.641876	3.25279	5.90549	0.600094	-0.038273	60	-2.29638	2.29638
9	22	Female	100	Inverse	0	0.198481	4.57618	-4.17921	8.57576	19.3165	-2.16503		0	0.198481	-0.198481
9	22	Female	100	Inverse	60	-5.81416	-3.96594	-7.66238	3.35915	6.91328	-0.194983	-0.0969026	60	-5.81416	5.81416
9	22	Female	100	Inverse	-75	3.92489	162.014	-154.164	0.100877	212.426	-212.224	-0.0523318	75	-3.92489	3.92489
9	22	Female	100	Inverse	0	3.02271	6.44508	-0.39966	6.52633	13.2211	-0.16846		0	3.02271	-3.02271
9	22	Female	100	Inverse	75	-1.71893	-0.556179	-2.88168	0.100755	0.645686	-0.444176	-0.022919	75	-1.71893	1.71893
10	18	Female	100	Inverse	-45	5.79097	8.69797	2.88397	4.7657	9.77569	-0.244295	-0.128688	45	-5.79097	5.79097
10	18	Female	100	Inverse	0	1.01153	1.79692	0.226132	0.809404	1.91389	-0.295081		0	1.01153	-1.01153
10	18	Female	100	Inverse	45	-10.3544	-5.86042	-14.8484	7.40874	16.7184	-1.9009	-0.230098	45	-10.3544	10.3544
10	18	Female	100	Inverse	-60	-3.05409	53.1743	-59.2824	0.112174	116.716	-116.492	0.0509015	60	3.05409	-3.05409
10	18	Female	100	Inverse	0	-6.09395	68.1513	-80.3392	0.100082	79.1964	-78.9963		0	-6.09395	6.09395
10	18	Female	100	Inverse	60	-7.37914	-4.076	-10.6823	6.16292	12.7366	-0.410786	-0.122986	60	-7.37914	7.37914
10	18	Female	100	Inverse	-75	7.08656	10.8788	3.2943	7.00672	14.0443	-0.0308634	-0.0944874	75	-7.08656	7.08656
10	18	Female	100	Inverse	0	10.446	12.7549	8.13712	4.12506	7.73276	0.517366		0	10.446	-10.446
10	18	Female	100	Inverse	75	6.98813	12.0906	1.88561	9.13664	20.1024	-1.8291	0.093175	75	6.98813	-6.98813
11	18	Female	100	Inverse	-45	0.915115	13.1349	-11.3047	18.5755	40.1162	-2.96512	-0.0203359	45	-0.915115	0.915115
11	18	Female	100	Inverse	0	-1.73111	2.47747	-5.9397	8.12244	15.3808	0.864076		0	-1.73111	1.73111
11	18	Female	100	Inverse	45	-14.3402	-10.4223	-18.258	5.49863	11.907	-0.909743	-0.31867	45	-14.3402	14.3402
11	18	Female	100	Inverse	-60	3.99997	4.49384	3.5061	0.108086	1589.31	-1589.09	-0.0666661	60	-3.99997	3.99997
11	18	Female	100	Inverse	0	3.79514	6.00669	1.58359	4.38966	8.18379	0.595528		0	3.79514	-3.79514
11	18	Female	100	Inverse	60	-24.9869	-12.4894	-37.4843	19.8836	51.9835	-12.2163	-0.416448	60	-24.9869	24.9869
11	18	Female	100	Inverse	-75	0.487457	6.1189	-5.14398	10.5987	23.634	-2.43668	-0.00649943	75	-0.487457	0.487457
11	18	Female	100	Inverse	0	10.6948	17.1858	4.20372	12.3629	21.9528	2.77307		0	10.6948	-10.6948
11	18	Female	100	Inverse	75	-9.47574	-6.34865	-12.6028	5.78883	11.5247	0.0529686	-0.126343	75	-9.47574	9.47574
15	18	Female	100	Inverse	-45	4.10311	10.8665	-2.66028	11.6931	25.9045	-2.51821	-0.0911802	45	-4.10311	4.10311
15	18	Female	100	Inverse	0	-0.0915177	2.73981	-2.92285	5.38067	9.98567	0.775668		0	-0.0915177	0.0915177
15	18	Female	100	Inverse	45	1.36592	2.0214	0.710429	0.487807	1.25284	-0.277228	0.0303537	45	1.36592	-1.36592
15	18	Female	100	Inverse	-60	2.29638	3.95088	0.641876	3.25279	5.90549	0.600094	-0.038273	60	-2.29638	2.29638
15	18	Female	100	Inverse	0	0.198481	4.57618	-4.17921	8.57576	19.3165	-2.16503		0	0.198481	-0.198481
15	18	Female	100	Inverse	60	-5.81416	-3.96594	-7.66238	3.35915	6.91328	-0.194983	-0.0969026	60	-5.81416	5.81416
15	18	Female	100	Inverse	-75	8.61766	14.2168	3.01851	7.49289	18.2782	-3.2924	-0.114902	75	-8.61766	8.61766
15	18	Female	100	Inverse	0	-11.837	-9.10703	-14.567	5.10497	10.9189	-0.70893		0	-11.837	11.837
15	18	Female	100	Inverse	75	-18.3689	-17.8595	-18.8784	0.973746	2.02283	-0.075338	-0.244919	75	-18.3689	18.3689
12	18	Female	100	Inverse	-45	-2.58112	-0.227335	-4.9349	4.32536	9.4567	-0.805979	0.0573582	45	2.58112	-2.58112
12	18	Female	100	Inverse	0	-4.36269	-1.7808	-6.94457	4.98307	10.7829	-0.816713		0	-4.36269	4.36269
12	18	Female	100	Inverse	45	-2.40761	-0.00563106	-4.80959	4.31333	9.44505	-0.818384	-0.0535024	45	-2.40761	2.40761
12	18	Female	100	Inverse	-60	2.4465	4.67985	0.213139	4.04416	8.44798	-0.359663	-0.040775	60	-2.4465	2.4465
12	18	Female	100	Inverse	0	-1.01648	1.15542	-3.18838	4.10923	7.48213	0.736325		0	-1.01648	1.01648
12	18	Female	100	Inverse	60	-9.02224	-4.2501	-13.7944	7.15629	15.1886	-0.875984	-0.150371	60	-9.02224	9.02224
12	18	Female	100	Inverse	-75	5.39117	6.01301	4.76933	0.60756	1.45512	-0.240004	-0.0718823	75	-5.39117	5.39117
12	18	Female	100	Inverse	0	-1.52894	3.98278	-7.04066	10.653	19.5598	1.74621		0	-1.52894	1.52894
12	18	Female	100	Inverse	75	-10.0272	-9.21148	-10.843	1.60136	3.46682	-0.264101	-0.133696	75	-10.0272	10.0272
13	20	Female	100	Inverse	-45	-2.15441	706510	-706515	0.320184	1.46505e+06	-1.46505e+06	0.0478757	45	2.15441	-2.15441
13	20	Female	100	Inverse	0	-2.44055	0.826174	-5.70727	3.37996	8.51904	-1.75913		0	-2.44055	2.44055
13	20	Female	100	Inverse	45	-13.0693	-10.9261	-15.2124	2.48587	5.59153	-0.619788	-0.290428	45	-13.0693	13.0693
13	20	Female	100	Inverse	-60	1.09605	7.84317	-5.65108	12.749	23.7414	1.75658	-0.0182674	60	-1.09605	1.09605
13	20	Female	100	Inverse	0	1.22153	3.04588	-0.602832	2.37259	5.28378	-0.538592		0	1.22153	-1.22153
13	20	Female	100	Inverse	60	-8.24809	-6.96231	-9.53388	2.40167	4.35356	0.449788	-0.137468	60	-8.24809	8.24809
13	20	Female	100	Inverse	-75	-6.07625	103.305	-115.457	0.102822	147.604	-147.399	0.0810167	75	6.07625	-6.07625
13	20	Female	100	Inverse	0	4.41278	11.3163	-2.49078	11.9989	22.1976	1.80018		0	4.41278	-4.41278
13	20	Female	100	Inverse	75	-7.61904	-7.34479	-7.89329	0.490114	0.916455	0.0637742	-0.101587	75	-7.61904	7.61904
14	18	Male	100	Inverse	-45	-11.2819	-5.94432	-16.6194	5.31437	12.6313	-2.0025	0.250708	45	11.2819	-11.2819
14	18	Male	100	Inverse	0	-13.1298	-7.79418	-18.4655	6.63517	15.2263	-1.95596		0	-13.1298	13.1298
14	18	Male	100	Inverse	45	-19.2862	-14.5077	-24.0646	5.30705	11.8568	-1.24266	-0.428581	45	-19.2862	19.2862
14	18	Male	100	Inverse	-60	-4.88537	0.324854	-10.0956	9.25992	19.1779	-0.658041	0.0814229	60	4.88537	-4.88537
14	18	Male	100	Inverse	0	-8.38421	-5.47785	-11.2906	4.9971	10.1427	-0.148459		0	-8.38421	8.38421
14	18	Male	100	Inverse	60	-14.844	-14.0967	-15.5912	0.75779	1.86272	-0.347136	-0.247399	60	-14.844	14.844
14	18	Male	100	Inverse	-75	-4.54825	250.64	-259.737	0.100061	529.272	-529.072	0.0606434	75	4.54825	-4.54825
14	18	Male	100	Inverse	0	-1.92203	3.8024e+08	-3.8024e+08	0.101957	4.97234e+08	-4.97234e+08		0	-1.92203	1.92203
14	18	Male	100	Inverse	75	-4.01933	1.94137	-9.98002	10.9725	26.4035	-4.45845	-0.053591	75	-4.01933	4.01933
16	18	Male	100	Inverse	-45	22.5468	241.206	-196.113	0.10016	467.637	-467.436	-0.501041	45	-22.5468	22.5468
16	18	Male	100	Inverse	0	0.845042	6.36373	-4.67365	8.12928	20.5269	-4.26838		0	0.845042	-0.845042
16	18	Male	100	Inverse	45	4.30404	6.41252	2.19556	3.91947	7.12328	0.715649	0.0956454	45	4.30404	-4.30404
16	18	Male	100	Inverse	-60	16.4952	18.7638	14.2265	4.33641	8.14006	0.532763	-0.274919	60	-16.4952	16.4952
16	18	Male	100	Inverse	0	8.62883	10.7298	6.52789	4.03469	7.8252	0.244185		0	8.62883	-8.62883
16	18	Male	100	Inverse	60	4.17497	6.23492	2.11501	3.99479	8.27725	-0.287674	0.0695828	60	4.17497	-4.17497
16	18	Male	100	Inverse	-75	13.1712	17.4882	8.85428	8.20215	14.6161	1.78819	-0.175616	75	-13.1712	13.1712
16	18	Male	100	Inverse	0	7.91081	11.4448	4.37683	6.67501	12.542	0.808007		0	7.91081	-7.91081
16	18	Male	100	Inverse	75	6.00164	9.21431	2.78896	6.14885	12.9297	-0.632013	0.0800218	75	6.00164	-6.00164
17	18	Male	100	Inverse	-45	34.5157	40.3173	28.714	11.4231	21.5368	1.30946	-0.767015	45	-34.5157	34.5157
17	18	Male	100	Inverse	0	5.06402	7.5698	2.55825	4.61349	9.88602	-0.659048		0	5.06402	-5.06402
17	18	Male	100	Inverse	45	-22.7808	-20.6155	-24.9461	3.73031	7.16677	0.293856	-0.506241	45	-22.7808	22.7808
17	18	Male	100	Inverse	-60	47.0165	56.0008	38.0323	14.9057	39.1992	-9.38781	-0.783609	60	-47.0165	47.0165
17	18	Male	100	Inverse	0	10.6709	13.1216	8.22028	4.51999	9.41343	-0.373447		0	10.6709	-10.6709
17	18	Male	100	Inverse	60	-19.3325	-15.7423	-22.9227	6.7429	13.3277	0.158129	-0.322208	60	-19.3325	19.3325
17	18	Male	100	Inverse	-75	56.5152	79.2205	33.81	9.52597	34.2461	-15.1942	-0.753536	75	-56.5152	56.5152
17	18	Male	100	Inverse	0	19.3846	19.9976	18.7716	0.79069	1.79532	-0.213937		0	19.3846	-19.3846
17	18	Male	100	Inverse	75	-48.5213	-31.751	-65.2916	19.8966	48.8414	-9.04811	-0.64695	75	-48.5213	48.5213
18	24	Female	100	Inverse	-45	18.8849	19.9379	17.8318	1.23926	2.73595	-0.257435	-0.419663	45	-18.8849	18.8849
18	24	Female	100	Inverse	0	2.74211	4.23072	1.2535	0.100516	0.70227	-0.501237		0	2.74211	-2.74211
18	24	Female	100	Inverse	45	-8.44623	-3.02375	-13.8687	8.98525	17.0952	0.875273	-0.187694	45	-8.44623	8.44623
18	24	Female	100	Inverse	-60	1.05658	3.58812	-1.47496	0.131362	6.00715	-5.74442	-0.0176097	60	-1.05658	1.05658
18	24	Female	100	Inverse	0	3.52763	4.20306	2.85219	0.740343	1.8407	-0.360013		0	3.52763	-3.52763
18	24	Female	100	Inverse	60	5.15585	7.0609	3.2508	2.59416	6.02549	-0.837172	0.0859308	60	5.15585	-5.15585
18	24	Female	100	Inverse	-75	5.28405	6.33252	4.23559	1.3245	3.09761	-0.448604	-0.0704541	75	-5.28405	5.28405
18	24	Female	100	Inverse	0	-1.18419	4.22202	-6.59041	10.7818	22.4298	-0.866199		0	-1.18419	1.18419
18	24	Female	100	Inverse	75	-2.09702	75.4059	-79.6	0.100298	80.218	-80.0174	-0.0279603	75	-2.09702	2.09702
19	20	Female	100	Inverse	-45	-2.5	-2.33597	-2.66403	0.100022	3095.38	-3095.18	0.0555557	45	2.5	-2.5
19	20	Female	100	Inverse	0	-1.55276	2.34417	-5.4497	7.27487	13.131	1.41875		0	-1.55276	1.55276
19	20	Female	100	Inverse	45	-10.049	-9.05294	-11.045	1.29584	4.04867	-1.45699	-0.22331	45	-10.049	10.049
19	20	Female	100	Inverse	-60	2.20829	4.825	-0.408417	5.06402	9.2734	0.854638	-0.0368049	60	-2.20829	2.20829
19	20	Female	100	Inverse	0	0.0809636	2.26434	-2.10241	4.1832	7.53235	0.834044		0	0.0809636	-0.0809636
19	20	Female	100	Inverse	60	0.52888	3.64633	-2.58857	5.80275	13.071	-1.46552	0.00881467	60	0.52888	-0.52888
19	20	Female	100	Inverse	-75	-1.88291	0.0335624	-3.79939	3.76805	7.87697	-0.340862	0.0251055	75	1.88291	-1.88291
19	20	Female	100	Inverse	0	-4.09451	-1.92698	-6.26205	4.1361	7.5368	0.73539		0	-4.09451	4.09451
19	20	Female	100	Inverse	75	-14.9518	301.124	-331.027	0.100007	655.528	-655.328	-0.199357	75	-14.9518	14.9518
20	29	Female	100	Inverse	-45	-8.80136	-6.22115	-11.3816	4.24437	9.49845	-1.0097	0.195586	45	8.80136	-8.80136
20	29	Female	100	Inverse	0	-19.8127	-12.5275	-27.098	13.7513	31.9147	-4.41203		0	-19.8127	19.8127
20	29	Female	100	Inverse	45	-13.1895	-9.27886	-17.1001	7.6281	14.0936	1.16259	-0.2931	45	-13.1895	13.1895
20	29	Female	100	Inverse	-60	0.5	0.617305	0.382696	0.1			-0.00833333	60	-0.5	0.5
20	29	Female	100	Inverse	0	4.15223	6.75174	1.55272	5.14418	10.4872	-0.1988		0	4.15223	-4.15223
20	29	Female	100	Inverse	60	-2.0716	2.51613	-6.65934	0.12652	8.23223	-7.97919	-0.0345267	60	-2.0716	2.0716
20	29	Female	100	Inverse	-75	-7.33993	-5.44492	-9.23493	1.94135	4.74483	-0.862124	-0.0345899	75	-2.59424	2.59424
20	29	Female	100	Inverse	0	0.883423	3.29232	-1.52548	4.30482	8.74062	-0.130987		0	0.883423	-0.883423
20	29	Female	100	Inverse	75	0.241247	3.9166	-3.43411	6.86949	13.6716	0.0673676	0.00321662	75	0.241247	-0.241247
1	31	Female	100	Normal	-45	-14	2089033633760166	-2089033633760194	0.263488	3.82074e+23	-3.82074e+23	0.311111	45	14	-14
1	31	Female	100	Normal	0	-19.4254	-9.49104	-29.3598	14.6581	32.3206	-3.00446		0	-19.4254	19.4254
1	31	Female	100	Normal	45	-0.424657	10.0623	-10.9116	18.5287	33.0197	4.03775	-0.00943682	45	-0.424657	0.424657
1	31	Female	100	Normal	-60	-7.17886	-1.61044	-12.7473	8.52579	19.1389	-2.08733	0.119648	60	7.17886	-7.17886
1	31	Female	100	Normal	0	-0.102863	81816.7	-81816.9	0.422745	18192.5	-18191.6		0	-0.102863	0.102863
1	31	Female	100	Normal	60	-13.3299	-7.46868	-19.1911	7.57008	22.0991	-6.95891	-0.222165	60	-13.3299	13.3299
1	31	Female	100	Normal	-75	-20.9806	-20.1661	-21.7951	1.45706	2.90758	0.00653933	0.279741	75	20.9806	-20.9806
1	31	Female	100	Normal	0	-11.4085	-3.50872	-19.3082	14.1153	25.7819	2.44871		0	-11.4085	11.4085
1	31	Female	100	Normal	75	-17.1872	-11.0341	-23.3403	9.00493	19.5423	-1.53242	-0.229162	75	-17.1872	17.1872
2	31	Female	100	Normal	-45	-0.935427	4.00435	-5.8752	9.0716	17.6833	0.459855	0.0207873	45	0.935427	-0.935427
2	31	Female	100	Normal	0	-2.28604	-0.356667	-4.2154	3.8686	7.86699	-0.12979		0	-2.28604	2.28604
2	31	Female	100	Normal	45	-7.94961	-4.65717	-11.242	6.21509	13.5915	-1.16134	-0.176658	45	-7.94961	7.94961
2	31	Female	100	Normal	-60	2.22625	5.65504	-1.20255	6.86578	14.6333	-0.90177	-0.0371041	60	-2.22625	2.22625
2	31	Female	100	Normal	0	-3.84204	-2.33649	-5.34759	2.88373	5.83196	-0.0645083		0	-3.84204	3.84204
2	31	Female	100	Normal	60	-7.60989	-5.41259	-9.80719	4.2817	7.96395	0.599456	-0.126831	60	-7.60989	7.60989
2	31	Female	100	Normal	-75	7.15415	14.8141	-0.505838	14.1201	35.7383	-7.49806	-0.0953887	75	-7.15415	7.15415
2	31	Female	100	Normal	0	-1.56864	2.58216	-5.71944	7.94451	17.0406	-1.15157		0	-1.56864	1.56864
2	31	Female	100	Normal	75	-1.27683	2.0884	-4.64205	6.0881	13.3457	-1.16956	-0.0170244	75	-1.27683	1.27683
3	19	Male	100	Normal	-45	5.29945	5.66066	4.93824	0.450972	0.982373	-0.080429	-0.117766	45	-5.29945	5.29945
3	19	Male	100	Normal	0	-1.24858	-0.802346	-1.69481	0.794355	1.35719	0.231523		0	-1.24858	1.24858
3	19	Male	100	Normal	45	-17.9974	-15.7887	-20.2061	4.16312	7.76517	0.561066	-0.399943	45	-17.9974	17.9974
3	19	Male	100	Normal	-60	2.13311	6.55746	-2.29123	8.07123	14.6803	1.46218	-0.0355519	60	-2.13311	2.13311
3	19	Male	100	Normal	0	-3.7373	-2.88155	-4.59304	0.103455	0.49966	-0.292751		0	-3.7373	3.7373
3	19	Male	100	Normal	60	-13.3766	-9.26299	-17.4903	7.51234	15.0673	-0.0426716	-0.222944	60	-13.3766	13.3766
3	19	Male	100	Normal	-75	2.86201	6.96304	-1.23902	7.90684	14.01	1.80365	-0.0381601	75	-2.86201	2.86201
3	19	Male	100	Normal	0	-2.02953	336465151162609	-336465151162613	0.104645	1192225135577249	-1192225135577249		0	-2.02953	2.02953
3	19	Male	100	Normal	75	-18.3473	-14.9137	-21.7808	6.73005	12.5199	0.940228	-0.24463	75	-18.3473	18.3473
4	21	Female	100	Normal	-45	23.824	26.5214	21.1266	4.81329	9.04927	0.577308	-0.529422	45	-23.824	23.824
4	21	Female	100	Normal	0	4.43117	7.06602	1.79633	4.57101	8.83927	0.302759		0	4.43117	-4.43117
4	21	Female	100	Normal	45	-6.28289	-1.49277	-11.073	8.63559	18.4903	-1.21914	-0.13962	45	-6.28289	6.28289
4	21	Female	100	Normal	-60	15.8725	17.7599	13.9851	3.53287	6.53965	0.526094	-0.264541	60	-15.8725	15.8725
4	21	Female	100	Normal	0	3.23133	9.09331	-2.63064	9.83424	23.5362	-3.86776		0	3.23133	-3.23133
4	21	Female	100	Normal	60	-6.04282	5.44761e+06	-5.44763e+06	0.151735	1.93041e+07	-1.93041e+07	-0.100714	60	-6.04282	6.04282
4	21	Female	100	Normal	-75	17.8303	20.5269	15.1338	5.32999	10.7714	-0.111373	-0.237738	75	-17.8303	17.8303
4	21	Female	100	Normal	0	5.60137	6.40392	4.79882	1.09744	2.67209	-0.477214		0	5.60137	-5.60137
4	21	Female	100	Normal	75	2.88003	7.13984	-1.37978	5.39915	14.0013	-3.20298	0.0384004	75	2.88003	-2.88003
6	18	Male	100	Normal	-45	4.96418	9.53312	0.395239	8.57135	17.9118	-0.769071	-0.110315	45	-4.96418	4.96418
6	18	Male	100	Normal	0	-2.03106	0.571757	-4.63389	4.91376	11.003	-1.17551		0	-2.03106	2.03106
6	18	Male	100	Normal	45	-9.83116	-7.66152	-12.0008	4.20615	8.1743	0.238002	-0.21847	45	-9.83116	9.83116
6	18	Male	100	Normal	-60	6.34967	8.44292	4.25643	3.11167	8.22573	-2.0024	-0.105828	60	-6.34967	6.34967
6	18	Male	100	Normal	0	-6.15259	33706.8	-33719.1	0.161733	35734	-35733.7		0	-6.15259	6.15259
6	18	Male	100	Normal	60	-7.19134	-3.25717	-11.1255	7.16937	13.6031	0.735637	-0.119856	60	-7.19134	7.19134
6	18	Male	100	Normal	-75	-7.60427	1.52519	-16.7337	13.1772	26.1148	0.239607	0.10139	75	7.60427	-7.60427
6	18	Male	100	Normal	0	-12.8253	-6.88918	-18.7615	10.2683	20.3837	0.15291		0	-12.8253	12.8253
6	18	Male	100	Normal	75	-17.1242	-15.0476	-19.2008	4.07048	8.41977	-0.278806	-0.228323	75	-17.1242	17.1242
7	18	Female	100	Normal	-45	11.5878	11.8506	11.325	0.443436	0.817653	0.0692191	-0.257507	45	-11.5878	11.5878
7	18	Female	100	Normal	0	1.91285	5.54921	-1.72351	6.97923	14.9405	-0.982005		0	1.91285	-1.91285
7	18	Female	100	Normal	45	-6.75	-4.37386	-9.12614	0.100005	1.0505	-0.850494	-0.15	45	-6.75	6.75
7	18	Female	100	Normal	-60	8.19869	12.7557	3.64168	8.9102	16.2403	1.5801	-0.136645	60	-8.19869	8.19869
7	18	Female	100	Normal	0	-2.0863	2.12855	-6.30116	8.19319	15.5751	0.811304		0	-2.0863	2.0863
7	18	Female	100	Normal	60	-16.6883	-14.238	-19.1386	4.82251	9.74563	-0.100609	-0.278139	60	-16.6883	16.6883
7	18	Female	100	Normal	-75	11.0132	12.2943	9.73196	1.57466	3.39928	-0.24997	-0.146842	75	-11.0132	11.0132
7	18	Female	100	Normal	0	-4.9043	-0.599016	-9.20958	7.45021	17.472	-2.5716		0	-4.9043	4.9043
7	18	Female	100	Normal	75	-11.8902	27.2335	-51.014	0.100097	35.7888	-35.5886	-0.158536	75	-11.8902	11.8902
5	18	Male	100	Normal	-45	22.9765	24.0798	21.8731	0.990613	2.32971	-0.348483	-0.510588	45	-22.9765	22.9765
5	18	Male	100	Normal	0	-5.3868	-0.549358	-10.2242	9.50167	22.7275	-3.72421		0	-5.3868	5.3868
5	18	Male	100	Normal	45	-21.587	-8.85044	-34.3235	19.9919	53.5674	-13.5837	-0.47971	45	-21.587	21.587
5	18	Male	100	Normal	-60	26.3366	31.8372	20.8359	10.0979	18.5517	1.64418	-0.438943	60	-26.3366	26.3366
5	18	Male	100	Normal	0	4.18586	20.5718	-12.2001	25	85.3154	-35.3154		0	4.18586	-4.18586
5	18	Male	100	Normal	60	2.68122	5.77761	-0.415164	5.72569	12.2966	-0.845261	0.044687	60	2.68122	-2.68122
5	18	Male	100	Normal	-75	26.8001	41.8063	11.7939	25			-0.357334	75	-26.8001	26.8001
5	18	Male	100	Normal	0	-6.36733	-1.47945	-11.2552	6.34143	14.3361	-1.65327		0	-6.36733	6.36733
5	18	Male	100	Normal	75	2.05041	-8.79249	9.60319	17.7274	1.47903		0.0273388	75	2.05041	-2.05041
8	18	Female	100	Normal	-45	7.22928	9.29052	5.16804	3.68272	8.03346	-0.668027	-0.160651	45	-7.22928	7.22928
8	18	Female	100	Normal	0	4.70504	6.10083	3.30925	1.80425	4.4856	-0.877107		0	4.70504	-4.70504
8	18	Female	100	Normal	45	-1.27278	5.05439	-7.59995	12.0765	22.061	2.09195	-0.028284	45	-1.27278	1.27278
8	18	Female	100	Normal	-60	1.81574	3.68055	-0.0490562	3.22907	6.8577	-0.399549	-0.0302624	60	-1.81574	1.81574
8	18	Female	100	Normal	0	-1.1179	0.624373	-2.86017	3.38595	6.9062	-0.134296		0	-1.1179	1.1179
8	18	Female	100	Normal	60	0.312537	3.38736	-2.76229	5.2191	9.76405	0.674156	0.00520894	60	0.312537	-0.312537
8	18	Female	100	Normal	-75	2.49411	4.93541	0.0528035	3.21569	8.74128	-2.30991	-0.0332548	75	-2.49411	2.49411
8	18	Female	100	Normal	0	1.90263	3.85698	-0.0517117	3.67049	7.11207	0.228901		0	1.90263	-1.90263
8	18	Female	100	Normal	75	-1.05402	0.270845	-2.37889	2.59142	4.76524	0.417611	-0.0140536	75	-1.05402	1.05402
9	22	Female	100	Normal	-45	-1.44893	5.45586	-8.35373	12.2072	23.4649	0.949457	0.0321985	45	1.44893	-1.44893
9	22	Female	100	Normal	0	-1.95335	247037	-247041	0.165309	875354	-875354		0	-1.95335	1.95335
9	22	Female	100	Normal	45	-9.57729	-9.20977	-9.94481	0.483321	1.01503	-0.0483911	-0.212829	45	-9.57729	9.57729
9	22	Female	100	Normal	-60	1.774	4.4658	-0.917792	4.97921	9.37216	0.586268	-0.0295667	60	-1.774	1.774
9	22	Female	100	Normal	0	-5.46448	-1.66367	-9.26529	6.81513	14.3821	-0.751829		0	-5.46448	5.46448
9	22	Female	100	Normal	60	-5.98268	-0.0765807	-11.8888	11.5944	21.4772	1.71164	-0.0997113	60	-5.98268	5.98268
9	22	Female	100	Normal	-75	8.32244	13.1973	3.44758	8.79277	15.8431	1.74243	-0.110966	75	-8.32244	8.32244
9	22	Female	100	Normal	0	3.70405	11.3712	-3.96309	13.1028	25.8988	0.306814		0	3.70405	-3.70405
9	22	Female	100	Normal	75	0.854592	2.98158	-1.27239	3.44468	6.6114	0.277962	0.0113946	75	0.854592	-0.854592
10	18	Female	100	Normal	-45	14.9556	20.1942	9.71701	10.1809	18.6304	1.73148	-0.332347	45	-14.9556	14.9556
10	18	Female	100	Normal	0	4.90727	8.11092	1.70362	5.75289	13.2013	-1.6955		0	4.90727	-4.90727
10	18	Female	100	Normal	45	-8.28102	-3.54543	-13.0166	9.01697	17.325	0.708909	-0.184023	45	-8.28102	8.28102
10	18	Female	100	Normal	-60	2.08383	4.70022	-0.532557	4.92575	9.34834	0.50316	-0.0347305	60	-2.08383	2.08383
10	18	Female	100	Normal	0	-2.43345	2.04191	-6.90882	8.0529	14.8156	1.29016		0	-2.43345	2.43345
10	18	Female	100	Normal	60	-12.7374	-8.03459	-17.4402	8.70268	15.8118	1.59357	-0.21229	60	-12.7374	12.7374
10	18	Female	100	Normal	-75	11.3091	14.7352	7.88307	6.24813	14.3576	-1.86132	-0.150788	75	-11.3091	11.3091
10	18	Female	100	Normal	0	7.92248	10.5438	5.30115	4.95159	9.36343	0.539758		0	7.92248	-7.92248
10	18	Female	100	Normal	75	0.513398	1.95316	-0.926364	2.76655	5.11645	0.416648	0.00684531	75	0.513398	-0.513398
11	18	Female	100	Normal	-45	-1.54154	0.926417	-4.0095	2.93312	7.81267	-1.94643	0.0342564	45	1.54154	-1.54154
11	18	Female	100	Normal	0	2.53053	6.21049	-1.14944	5.56461	12.429	-1.29982		0	2.53053	-2.53053
11	18	Female	100	Normal	45	-17.2761	-10.8174	-23.7347	11.6205	22.5733	0.667712	-0.383912	45	-17.2761	17.2761
11	18	Female	100	Normal	-60	5.29591	12.0304	-1.43856	13.0953	25.689	0.501648	-0.0882652	60	-5.29591	5.29591
11	18	Female	100	Normal	0	-0.0495913	10.7244	-10.8236	19.3218	39.896	-1.2523		0	-0.0495913	0.0495913
11	18	Female	100	Normal	60	-22.8791	-16.4406	-29.3176	7.13955	16.7235	-2.44438	-0.381318	60	-22.8791	22.8791
11	18	Female	100	Normal	-75	2.29633	4.13227	0.46039	2.21829	5.62716	-1.19058	-0.0306177	75	-2.29633	2.29633
11	18	Female	100	Normal	0	4.32564	4.73805	3.91323	0.535987	1.24078	-0.168805		0	4.32564	-4.32564
11	18	Female	100	Normal	75	-7.10125	-3.46166	-10.7408	5.08576	10.9555	-0.784019	-0.0946833	75	-7.10125	7.10125
15	18	Female	100	Normal	-45	-1.44893	5.45586	-8.35373	12.2072	23.4649	0.949457	0.0321985	45	1.44893	-1.44893
15	18	Female	100	Normal	0	-1.95335	247037	-247041	0.165309	875354	-875354		0	-1.95335	1.95335
15	18	Female	100	Normal	45	-9.57729	-9.20977	-9.94481	0.483321	1.01503	-0.0483911	-0.212829	45	-9.57729	9.57729
15	18	Female	100	Normal	-60	1.774	4.4658	-0.917792	4.97921	9.37216	0.586268	-0.0295667	60	-1.774	1.774
15	18	Female	100	Normal	0	-5.46448	-1.66367	-9.26529	6.81513	14.3821	-0.751829		0	-5.46448	5.46448
15	18	Female	100	Normal	60	-5.98268	-0.0765807	-11.8888	11.5944	21.4772	1.71164	-0.0997113	60	-5.98268	5.98268
15	18	Female	100	Normal	-75	11.8983	20.4112	3.38534	14.8002	29.6562	-0.0557917	-0.158644	75	-11.8983	11.8983
15	18	Female	100	Normal	0	-11.8729	-8.53004	-15.2157	6.63545	12.6217	0.649218		0	-11.8729	11.8729
15	18	Female	100	Normal	75	-18.8158	-11.3686	-26.263	14.1691	26.0351	2.30304	-0.250878	75	-18.8158	18.8158
12	18	Female	100	Normal	-45	5.00488	9.73256	0.2772	6.67062	14.5974	-1.25616	-0.11122	45	-5.00488	5.00488
12	18	Female	100	Normal	0	-7.78616	-3.52745	-12.0449	7.86078	14.8825	0.839073		0	-7.78616	7.78616
12	18	Female	100	Normal	45	-9.11478	-5.9701	-12.2595	3.34963	8.08137	-1.3821	-0.202551	45	-9.11478	9.11478
12	18	Female	100	Normal	-60	5.60665	7.65985	3.55344	4.15523	9.09861	-0.788153	-0.0934441	60	-5.60665	5.60665
12	18	Female	100	Normal	0	-4.4082	2.44138	-11.2578	12.6859	23.232	2.13987		0	-4.4082	4.4082
12	18	Female	100	Normal	60	-6.083	-5.0327	-7.1333	1.48857	3.60004	-0.622897	-0.101383	60	-6.083	6.083
12	18	Female	100	Normal	-75	7.57226	8.97498	6.16953	1.98509	4.55516	-0.584983	-0.100963	75	-7.57226	7.57226
12	18	Female	100	Normal	0	-0.0369818	2.69692	-2.77088	4.84234	9.39029	0.294383		0	-0.0369818	0.0369818
12	18	Female	100	Normal	75	-5.71543	-3.1473	-8.28356	4.92474	9.17702	0.672468	-0.0762058	75	-5.71543	5.71543
13	20	Female	100	Normal	-45	-0.391286	2.10478	-2.88735	2.93582	6.69669	-0.825057	0.00869525	45	0.391286	-0.391286
13	20	Female	100	Normal	0	-3.44775	1.6359	-8.53139	6.55285	15.0189	-1.91319		0	-3.44775	3.44775
13	20	Female	100	Normal	45	-10.612	0.62311	-21.847	15.4188	34.4193	-3.5817	-0.235821	45	-10.612	10.612
13	20	Female	100	Normal	-60	-1.94637	2294392854017156	-2294392854017160	0.112959	4832209246555987	-4832209246555987	0.0324394	60	1.94637	-1.94637
13	20	Female	100	Normal	0	-6.82414	-3.20316	-10.4451	6.47011	13.6741	-0.733866		0	-6.82414	6.82414
13	20	Female	100	Normal	60	-8.77337	-6.45901	-11.0877	2.22604	5.38376	-0.931669	-0.146223	60	-8.77337	8.77337
13	20	Female	100	Normal	-75	0.520382	3.82727	-2.7865	5.77913	13.2642	-1.70595	-0.00693843	75	-0.520382	0.520382
13	20	Female	100	Normal	0	-3.66452	0.431378	-7.76042	7.89603	14.1473	1.6448		0	-3.66452	3.66452
13	20	Female	100	Normal	75	-6.94147	-5.23072	-8.65223	3.01145	6.46618	-0.443285	-0.092553	75	-6.94147	6.94147
14	18	Male	100	Normal	-45	-10	148653394556042	-148653394556062	0.100033	4.52103e+20	-4.52103e+20	0.222222	45	10	-10
14	18	Male	100	Normal	0	-11.9537	-6.31502	-17.5924	7.3063	19.3818	-4.76919		0	-11.9537	11.9537
14	18	Male	100	Normal	45	-23.9593	-22.1432	-25.7754	2.82427	5.56566	0.0828846	-0.532429	45	-23.9593	23.9593
14	18	Male	100	Normal	-60	1.28018	5.94454	-3.38418	8.51584	16.8439	0.187745	-0.0213363	60	-1.28018	1.28018
14	18	Male	100	Normal	0	-3.60134	-2.86986	-4.33282	1.36349	2.7198	0.00716643		0	-3.60134	3.60134
14	18	Male	100	Normal	60	-7.18374	-5.02589	-9.34159	4.24138	8.06072	0.422052	-0.119729	60	-7.18374	7.18374
14	18	Male	100	Normal	-75	-3.95177	442.945	-450.848	0.100008	926.799	-926.599	0.0526903	75	3.95177	-3.95177
14	18	Male	100	Normal	0	-5.86441	-4.16625	-7.56257	3.35547	6.43153	0.279414		0	-5.86441	5.86441
14	18	Male	100	Normal	75	-3.40668	-1.34603	-5.46732	3.9241	7.01925	0.828938	-0.0454224	75	-3.40668	3.40668
16	18	Male	100	Normal	-45	14.0973	1.22265e+08	-1.22265e+08	0.100585	1.26382e+08	-1.26382e+08	-0.313274	45	-14.0973	14.0973
16	18	Male	100	Normal	0	4.47733	7.8362	1.11846	6.5705	15.2127	-2.07171		0	4.47733	-4.47733
16	18	Male	100	Normal	45	-4.20337	-1.08936	-7.31739	5.91912	10.3566	1.48166	-0.0934083	45	-4.20337	4.20337
16	18	Male	100	Normal	-60	25.952	43382.9	-43331	0.173908	157136	-157136	-0.432534	60	-25.952	25.952
16	18	Male	100	Normal	0	4.9478	8.10889	1.78671	5.87059	11.0039	0.737299		0	4.9478	-4.9478
16	18	Male	100	Normal	60	0.93028	2.13991	-0.279348	2.36793	4.20992	0.525953	0.0155047	60	0.93028	-0.93028
16	18	Male	100	Normal	-75	14.9532	390.154	-360.248	0.100007	802.335	-802.135	-0.199376	75	-14.9532	14.9532
16	18	Male	100	Normal	0	10.1256	11.7616	8.48954	2.91589	5.42367	0.408097		0	10.1256	-10.1256
16	18	Male	100	Normal	75	5.06567	7.33139	2.79994	3.81527	8.6359	-1.00536	0.0675422	75	5.06567	-5.06567
17	18	Male	100	Normal	-45	43.2261	45.0336	41.4187	3.53846	7.05439	0.0225325	-0.960581	45	-43.2261	43.2261
17	18	Male	100	Normal	0	3.52325	5.40914	1.63736	3.52097	7.08361	-0.0416673		0	3.52325	-3.52325
17	18	Male	100	Normal	45	-35.9244	-32.8951	-38.9536	3.83929	9.03153	-1.35294	-0.798319	45	-35.9244	35.9244
17	18	Male	100	Normal	-60	48.4913	55.2683	41.7144	9.06778	27.9698	-9.83423	-0.808189	60	-48.4913	48.4913
17	18	Male	100	Normal	0	6.37528	10.4482	2.30242	7.3034	14.6916	-0.0847444		0	6.37528	-6.37528
17	18	Male	100	Normal	60	-34.9009	-33.5156	-36.2861	1.57741	3.83366	-0.678841	-0.581681	60	-34.9009	34.9009
17	18	Male	100	Normal	-75	73.3423			2.37625			-0.977897	75	-73.3423	73.3423
17	18	Male	100	Normal	0	16.9518	333.18	-299.276	0.100004	655.844	-655.644		0	16.9518	-16.9518
17	18	Male	100	Normal	75	-52.8457	-35.835	-69.8564	20.0648	59.9624	-19.8329	-0.704609	75	-52.8457	52.8457
18	24	Female	100	Normal	-45	25.8787	3110000000000000	-3110000000000000	0.110589	2830000000000000	-2830000000000000	-0.575082	45	-25.8787	25.8787
18	24	Female	100	Normal	0	3.77909	4.88948	2.6687	1.98482	3.90467	0.0649701		0	3.77909	-3.77909
18	24	Female	100	Normal	45	-6.04654	267858	-267870	0.164914	949111	-949111	-0.134368	45	-6.04654	6.04654
18	24	Female	100	Normal	-60	10.3382	10.8949	9.78144	0.72171	1.80115	-0.357733	-0.172303	60	-10.3382	10.3382
18	24	Female	100	Normal	0	0.9636	2.14318	-0.215983	2.31828	4.07848	0.558091		0	0.9636	-0.9636
18	24	Female	100	Normal	60	-5.57351	-1.02566	-10.1214	8.14746	16.9155	-0.6206	-0.0928919	60	-5.57351	5.57351
18	24	Female	100	Normal	-75	11	11.1197	10.8803	0.100001	6420.67	-6420.47	-0.146667	75	-11	11
18	24	Female	100	Normal	0	-0.202879	2.97361	-3.37936	5.71212	10.5836	0.84062		0	-0.202879	0.202879
18	24	Female	100	Normal	75	-11.0718	-8.47216	-13.6714	4.71096	9.63148	-0.209567	-0.147623	75	-11.0718	11.0718
19	20	Female	100	Normal	-45	2.78729	5.3874	0.187173	5.19079	10.4267	-0.0451223	-0.0619397	45	-2.78729	2.78729
19	20	Female	100	Normal	0	-4.54805	153.323	-162.419	0.102738	337.664	-337.459		0	-4.54805	4.54805
19	20	Female	100	Normal	45	-9.66577	-7.77447	-11.5571	3.50633	7.75523	-0.742558	-0.214795	45	-9.66577	9.66577
19	20	Female	100	Normal	-60	7.74833	12.5388	2.95787	8.95644	19.3275	-1.41465	-0.129139	60	-7.74833	7.74833
19	20	Female	100	Normal	0	-0.4364	3.77234	-4.64514	8.25716	16.1817	0.332657		0	-0.4364	0.4364
19	20	Female	100	Normal	60	-6.62463	-4.38881	-8.86045	4.17346	8.6844	-0.337489	-0.11041	60	-6.62463	6.62463
19	20	Female	100	Normal	-75	6.88123	10.0891	3.6734	6.26034	11.1863	1.33437	-0.0917497	75	-6.88123	6.88123
19	20	Female	100	Normal	0	-0.703984	4.17611	-5.58408	8.77812	20.3764	-2.82016		0	-0.703984	0.703984
19	20	Female	100	Normal	75	-13.9015	1.7723e+08	-1.7723e+08	0.101848	1.83199e+08	-1.83199e+08	-0.185353	75	-13.9015	13.9015
20	29	Female	100	Normal	-45	9.00247	20.0342	-2.02925	21.392	40.7655	2.01848	-0.200055	45	-9.00247	9.00247
20	29	Female	100	Normal	0	-2.3155	0.179593	-4.8106	4.41796	8.91194	-0.0760308		0	-2.3155	2.3155
20	29	Female	100	Normal	45	-22.2881	-19.2915	-25.2846	5.73447	10.5109	0.958026	-0.49529	45	-22.2881	22.2881
20	29	Female	100	Normal	-60	8.95168	313.074	-295.17	0.100195	630.743	-630.542	-0.149195	60	-8.95168	8.95168
20	29	Female	100	Normal	0	17.3245	33.2531	1.39582	25	54.1355	-4.13551		0	17.3245	-17.3245
20	29	Female	100	Normal	60	-6.99112	-5.70195	-8.28029	1.83831	4.21178	-0.535165	-0.116519	60	-6.99112	6.99112
20	29	Female	100	Normal	-75	2.59424	9.90263	-4.71415	10.1898	21.8782	-1.4986		75
20	29	Female	100	Normal	0	-6.05397	-0.475369	-11.6326	9.97322	20.624	-0.677594		0	-6.05397	6.05397
20	29	Female	100	Normal	75	-5.60011	-2.68224	-8.51799	5.25434	11.8124	-1.30376	-0.0746682	75	-5.60011	5.60011
